# Supplementary material for: Myosin Post‐Translational Modifications Associated With Critical Illness Myopathy
Source: Acta Physiol (Oxf). 2026 Jun 18;242(7):e70240. doi: 10.1111/apha.70240 (PMC13279842; doi:10.1111/apha.70240)
Supplement: Supplementary file 1 — Figure S1: Structural representation of human β‐cardiac myosin heavy chain (MYH7). (A) Overall MYH7 structure (PDB ID: 4DB1), showing Chain A in cartoon representation (purple) and Chain B as a surface (tan). The ATP molecule (green sticks) and coordinated water molecules are highlighted in the binding pocket. (B) Detailed view of MYH7 Chain A in cartoon representation, with amino acid residues analyzed for oxidative post‐translational modifications (red sticks). Key modified positions are labeled, including catalytic and structural residues (e.g., H97, H491, D89, Y162/Y164, N589, D752/H753, and F494). The ATP molecules are shown in green sticks. Figure S2: Clustering representation of the ICU_D1, ICU_D12, and ICU_D12_NF models over the last 400 ns of the simulations following 100 ns of equilibration. Representative cluster structures are colored according to their RMSF values, with deep blue indicating more rigid regions and red denoting higher flexibility. Figure S3: Differential root mean square fluctuation (ΔRMSF) profiles of MYH7 models under distinct ICU conditions. Residue‐wise ΔRMSF values (in Å) are shown for comparisons between the ICU_D1 model and either ICU_D12 (top panels) or ICU_D12_NF (bottom panels), displayed separately for Chain A (left) and Chain B (right). Positive values indicate residues with increased flexibility in ICU_D1 relative to the comparison model, while negative values indicate decreased flexibility. The largest fluctuations are observed within the C‐terminal tail and converter regions (residues ~650–780), with additional smaller peaks in the motor domain (residues ~1–400). These results suggest that structural dynamics are differentially affected across functional domains, particularly in regions critical for force transmission and conformational transitions. Figure S4: Representative conformations of MYH7 under different ICU models, highlighting structural changes around Histidine 97. Representations from molecular dynamics (MD) sim [file APHA-242-e70240-s001.zip]

Archive with 20 entries (20 files):
- Supplementary Figure E1_separate-file_fig+legend_20260424_FR.docx
- __MACOSX/._Supplementary Figure E1_separate-file_fig+legend_20260424_FR.docx
- Supplementary Figure E2_separate-file_fig+legend_20260424_FR.docx
- __MACOSX/._Supplementary Figure E2_separate-file_fig+legend_20260424_FR.docx
- Supplementary Figure E3_separate-file_fig+legend_20260424_FR.docx
- __MACOSX/._Supplementary Figure E3_separate-file_fig+legend_20260424_FR.docx
- Supplementary Figure E4_separate-file_fig+legend_20260424_FR.docx
- __MACOSX/._Supplementary Figure E4_separate-file_fig+legend_20260424_FR.docx
- Supplementary Figure E5_separate-file_fig+legend_20260424_FR.docx
- __MACOSX/._Supplementary Figure E5_separate-file_fig+legend_20260424_FR.docx
- Supplementary Figure E6_separate-file_fig+legend_20260424_FR.docx
- __MACOSX/._Supplementary Figure E6_separate-file_fig+legend_20260424_FR.docx
- Supplementary Figure E7_separate-file_fig+legend_20260424_FR.docx
- __MACOSX/._Supplementary Figure E7_separate-file_fig+legend_20260424_FR.docx
- Supplementary Figure E8_separate-file_fig+legend_20260424_FR.docx
- __MACOSX/._Supplementary Figure E8_separate-file_fig+legend_20260424_FR.docx
- Supplementary Figure E9_separate-file_fig+legend_20260424_FR.docx
- __MACOSX/._Supplementary Figure E9_separate-file_fig+legend_20260424_FR.docx
- Supplementary Table E1_separate-file_fig+legend_20260424_FR.docx
- __MACOSX/._Supplementary Table E1_separate-file_fig+legend_20260424_FR.docx
